# Supplementary material for: Fetal outcomes and their correlates following caesarian section in a rural setting in Ghana
Source: PLoS One. 2023 Oct 31;18(10):e0293029. doi: 10.1371/journal.pone.0293029 (PMC10617686; doi:10.1371/journal.pone.0293029)
Supplement: S1 Dataset — (XLSX) [file pone.0293029.s002.xlsx]

## Sheet: Sheet1
id	age	nhis-status	gravida	parity	c/s-month	c/s-type	c/s-indicator	CS-IND	btl	dr	mother-c/s-outcome	child-c/s-outcome	anesthesia	apgar-score-1	apgar-score-2	num-child-dead	abortions	test-hiv	test-hep-b	test-syphilis	anc-visits	gestational-age	employment	occupation	noccup	education	hb-level	time to surgery	FHR	F-WEIGHT
119	28	1	4	3	6	1	2PREVIOUS-C/S	previous cs	0	2	0	0	1	8	9	1	0	0	2	2	12	42	1	HAIRDRESSER	skilled worker	2	9.5	121	130	3.3
219	37	1	9	6	6	1	BOH	BOH	1	2	0	0	1	8	9	3	2	2	2	2	2	36	0	HOUSEWIFE		0	10.37	93	134	2.2
319	26	1	1	0	6	1	TWIN-GESTATION	TWIN GESTATION	0	2	0	0	1	9	9	0	0	0	0	0	5	40	0	HOUSEWIFE		0	7.8	193	130	2.3
419	28	1	7	5	6	1	FETAL-DISTRESS	DISTRESS	1	2	0	0	2	5	7	1	1	2	2	2	4	37	1	FARMER	farmer	0	6.6	160	100	3.1
519	36	1	5	4	7	1	CPD	CPD	1	2	0	0	1	8	9	0	0	0	0	0	7	39	1	FARMER	farmer	0	9.2	160	130	2.9
619	22	1	1	0	7	1	APH	APH	0	2	0	0	1	9	10	0	0	0	0	0	4	38	0	HOUSEWIFE		0	10.4	360	130	2.7
719	23	1	1	0	7	1	BREECH	MALPRESENTATION	0	2	0	0	1	8	9	0	0	0	2	0	11	39	0	HOUSEWIFE		0	10.4	60	130	2.5
819	38	1	8	6	7	1	PRE-ECLAMPSIA	MEDICAL CONDITION	1	2	0	0	2	8	10	1	1	0	2	2	6	37	1	HAIRDRESSER	skilled worker	0	10.2	233	133	2.5
919	22	1	1	0	7	1	FETAL-DISTRESS	DISTRESS	0	2	0	0	1	1	8	0	0	0	2	0	8	37	1	TRADER	trader	2	12.7	690	130	2.4
1019	40	1	6	5	7	1	FETAL-DISTRESS	DISTRESS	1	2	0	0	1	8	9	0	0	0	2	2	5	36	1	FARMER	farmer	0	9.6	340	100	2
1119	22	1	1	0	7	1	CPD	CPD	0	2	0	0	1	7	9	0	0	0	2	2	9	37	0	HOUSEWIFE		0	7.4	175	130	2.8
1219	40	1	7	5	7	1	CPD	CPD	1	2	0	0	1	9	10	0	1	0	0	2	9	37	1	FARMER	farmer	0	8.3	390	128	3.3
1319	20	1	2	0	7	1	MATERNAL-DISTRESS	DISTRESS	0	2	0	0	1	8	9	0	1	0	2	2	10	37	0	HOUSEWIFE		3	8.9	186	130	2.5
1419	37	0	5	4	7	1	1PREVIOUS-C/S	previous cs	0	2	0	0	2	7	9	0	0	0	2	2	2	36	1	FARMER	farmer	0	9.6	180	130	1.8
1619	28	1	2	1	8	1	TRANSVERESE-LIE	MALPRESENTATION	0	2	0	0	2	6	8	0	0	0	0	0	10	37	1	TRADER	trader	0	11	101	134	2.7
1719	23	1	1	0	8	1	CPD	CPD	0	2	0	0	2	8	9	0	0	0	2	2	3	38	1	HAIRDRESSER	skilled worker	0	7.1	255	140	2.5
1819	21	1	2	1	8	1	POST-DATE	POST DATE	0	2	0	0	1	7	8	0	0	0	2	2	5	38	1	FARMER	farmer	0	10.37	120	130	3
1919	23	1	6	5	8	1	POST-DATE	POST DATE	0	2	0	0	1	7	8	1	0	0	1	0	9	42	1	FARMER	farmer	0	10	310	130	3.2
2019	22	1	1	0	8	1	DELAY-1ST-STAGE	DELAY LABOUR	0	2	0	0	1	7	9	0	0	0	2	2	6	37	0	STUDENT		3	10.8	1070	128	2.6
2119	26	1	3	0	8	1	APH	APH	1	2	0	1	1	0	0	0	2	2	0	0	5	36	1	TRADER	trader	2	10.37	15	0	2.5
2219	36	1	13	12	8	1	DELAY-1ST-STAGE	DELAY LABOUR	0	2	0	0	1	8	9	3	0	0	2	2	5	38	1	FARMER	farmer	0	10	185	136	2.8
2319	26	1	2	1	8	1	DELAY-1ST-STAGE	DELAY LABOUR	0	2	0	0	1	9	10	0	0	2	2	2	2	36	1	FARMER	farmer	0	10.1	420	134	2.7
2419	20	1	1	0	8	1	TWIN-GESTATION	TWIN GESTATION	1	2	0	0	1	8	9	0	0	0	0	2	8	47	0	HOUSEWIFE		1	11.9	338	130	2.5
2519	35	1	10	8	8	1	POLYHYDROMINUS	OTHERS	0	2	0	0	1	8	9	0	1	0	0	0	3	38	1	FARMER	farmer	0	8.7	120	130	2.7
2619	36	1	3	0	8	1	APH	APH	0	2	0	0	1	8	9	0	2	0	0	0	6	39	1	TRADER	trader	3	13.1	440	138	3.3
2719	24	1	1	0	8	2	FIBROID-PREGNANCY	MEDICAL CONDITION	0	2	0	0	1	7	8	0	0	0	0	0	6	38	0	HOUSEWIFE		4	9	480	130	2.4
2819	26	1	4	3	8	1	TRANSVERESE-LIE	MALPRESENTATION	0	2	0	0	1	6	10	0	0	1	2	2	5	37	1	HAIRDRESSER	skilled worker	0	10	145	130	2.6
2919	37	1	2	1	9	1	1PREVIOUS-C/S	previous cs	0	2	0	0	1	6	8	0	0	0	2	2	5	32	0	HOUSEWIFE		0	7.7	161	130	2.5
3019	20	1	1	0	9	1	DELAY-1ST-STAGE	DELAY LABOUR	0	2	0	0	1	7	9	0	0	2	2	2	6	40	0	STUDENT		0	10.37	430	130	2
3119	35	1	5	4	9	1	TRANSVERESE-LIE	MALPRESENTATION	0	2	0	0	1	7	8		0	0	2	2	7	40	1	FARMER	farmer	0	7.6	422	130	2.5
3219	32	1			9	1	DELAY-1ST-STAGE	DELAY LABOUR	0	2	0	0	1	7	8	1		2	2	2	9	39	1	FARMER	farmer	0	6.2	120	130	1.9
3319	28	1	5	3	9	1	RAPTURED-UTERUS	APH	0	2	0	0	1	6	7	0	1	0	2	2	7	37	1	FARMER	farmer	0	10	120	130	2.5
3419	24	1	2	1	9	1	POST-DATE	POST DATE	0	2	0	0	1	7	8	0	0	0	0	1	9	41	1	TRADER	trader	3	10.1	120	130	2.6
3519	19	1	1	0	9	1	FETAL-DISTRESS	DISTRESS	0	2	0	0	1	6	7	0	0	2	2	2	6	41	1	FARMER	farmer	0	11.8	405	138	2.3
3619	19	1	1	0	9	1	CPD	CPD	0	2	0	0	1	7	8	0	0	2	2	2	6	40	0	HOUSEWIFE		0	10.7	100	130	1.9
3719	20	1	1	0	9	1	CPD	CPD	0	2	0	0	1	4	9	1	0	0	0	0	8	37	1	SEAMSTRESS	skilled worker	1	10.37	510	136	2.9
3819	30	1	3	2	9	1	2PREVIOUS-C/S	previous cs	0	2	0	0	1	7	8	0	0	2	2	2	5	36	1	FARMER	farmer	0	10.4	204	122	1.9
3919	24	1	1	0	9	1	DELAY-1ST-STAGE	DELAY LABOUR	0	2	0	0	2	8	9	0	0	0	0	0	8	40	1	CIVIL SERVANT	civil servant	4	11.9	1067	122	3.9
4019	24	1	2	0	9	1	FETAL-DISTRESS	DISTRESS	0	2	0	0	2	8	9	0	1	0	1	0	4	39	1	HAIRDRESSER	skilled worker	0	12	210	130	2.9
4119	24	1	1	0	10	1	CPD	CPD	0	2	0	0	1	8	9	0	0	0	0	0	6	40	0	STUDENT		3	10.37	1804	130	2.8
4219	38	1	4	3	10	1	3PREVIOUS-C/S	previous cs	1	2	0	0	1	7	8	0	0	0	0	0	3	39	0	HOUSEWIFE		0	9.5	120	130	2.9
4319	21	1	1	0	10	1	CPD	CPD	0	2	0	0	1	6	8	0	0	0	0	0	7	37	1	TRADER	trader	3	10.2	2880	130	3
4419	20	1	1	0	10	1	FETAL-DISTRESS	DISTRESS	0	2	0	0	1	8	9	0	0	0	2	2	4	38	1	HAIRDRESSER	skilled worker	0	9	92	130	2.7
4519	18	1	3	1	10	1	CPD	CPD	0	2	0	0	1	8	9	2	1	0	0	0	6	41	1	HAIRDRESSER	skilled worker	0	7.8	2160	130	2.3
4619	32	1	5	4	10	1	DELAY-1ST-STAGE	DELAY LABOUR	0	2	0	0	1	8	9	0	0	0	2	2	4	39	1	FARMER	farmer	0	8.7	180	130	2.7
4719	41	1	4	3	10	1	FETAL-DISTRESS	DISTRESS	0	2	0	1	1	0	0	0	0	0	1	0	4	36	1	FARMER	farmer	0	11.1	1840	110	2.3
4819	27	1	4	3	10	1	DELAY-1ST-STAGE	DELAY LABOUR	0	2	0	0	1	8	9	1	0	0	2	2	8	37	0	HOUSEWIFE		0	11.9	120	130	2.6
4919	27	1	3	2	10	1	1PREVIOUS-C/S	previous cs	0	2	0	0	1	7	9	0	0	2	2	2	10	37	0	HOUSEWIFE		0	8.8	190	130	2.9
5019	21	1	1	0	10	1	OLIGOHYDROMINUS	OTHERS	0	2	0	0	1	8	9	0	0	0	2	2	8	33	1	FARMER	farmer	0	10.1	30	130	2.7
5119	22	1	2	1	10	1	FETAL-DISTRESS	DISTRESS	0	2	0	0	1	8	9	0	0	0	2	2	6	41	0	HOUSEWIFE		0	7.2	300	130	2.6
5219	26	1			10	1	POST-DATE	POST DATE	0	2	0	0	1	8	9	0	0	2	2	2	6	40	1	FARMER	farmer	0	10.37	120	130	2.8
5319	28	1	3	2	10	1	APH	APH	0	2	0	0	1	8	9	0	0	0	0	0	5	39	1	FARMER	farmer	0	10.5	540	130	3.1
5419	28	1	4	3	10	1	APH	APH	0	2	0	0	1	8	9	0	0	0	0	0	5	38	1	FARMER	farmer	0	10	110	130	3.1
5519	19	1	1	0	10	1	CPD	CPD	0	2	0	0	1	8	9	0	0	0	0	0	6	36	1	FARMER	farmer	0	9.6	222	130	2.5
5619	49	1	4	3	10	1	1PREVIOUS-C/S	previous cs	0	2	0	0	1	3	4	0	0	0	2	2	4	39	0	HOUSEWIFE		0	10.37	100	130	2.2
5719	27	1	3	2	10	1	2PREVIOUS-C/S	previous cs	0	2	0	0	2	8	9	0	0	0	2	0	4	40	0	HOUSEWIFE		0	7.8	300	130	2.9
5819	23	1	1	0	10	1	FETAL-DISTRESS	DISTRESS	0	2	0	0	2	5	6	0	0	0	2	2	3	36	1	FARMER	farmer	0	3.3	112	98	2.4
5919	21	1	2	1	10	1	POST-DATE	POST DATE	0	2	0	0	1	8	9	0	0	0	0	0	10	38	0	HOUSEWIFE		3	11.7	220	130	3.7
6019	33	1	9	8	10	1	POST-DATE	POST DATE	0	2	0	0	1	5	9	0	0	0	0	0	4	40	1	FARMER	farmer	0	12.1	120	130	2.8
6119	28	1			10	1	POST-DATE	POST DATE	0	2	0	0	1	6	7	0	0	2	2	2	6	40	1	FARMER	farmer	0	10.37	120	130	2.8
6219	26	1	2	1	10	1	CPD	CPD	0	2	0	0	1	6	7	0	0	0	0	0	11	38	0	HOUSEWIFE		3	11.4	120	133	3.3
6319	24	1	2	1	10	1	POST-DATE	POST DATE	0	2	0	0	1	9	10	0	0	0	2	2	10	42	1	TRADER	trader	0	9.2	2700	130	3.5
6419	26	1	3	2	10	1	2PREVIOUS-C/S	previous cs	0	2	0	0	1	8	9	0	0	0	2	0	6	38	1	TRADER	trader	0	8.3	940	136	2.9
6519	31	1	5	4	10	1	MATERNAL-DISTRESS	DISTRESS	0	2	0	0	1	7	9	0	0	0	0	0	5	38	1	FARMER	farmer	0	8.7	459	130	3.2
6619	19	1	2	0	11	1	DELAY-1ST-STAGE	DELAY LABOUR	0	2	0	0	1	9	10	0	1	0	0	0	8	42	1	TRADER	trader	2	11.7	1875	138	3.4
6719	35	1	7	6	11	1	PROM	OTHERS	1	2	0	0	1	5	7	0	0	0	0	0	3	40	1	FARMER	farmer	0	12.8	125	135	3.4
6819	37	1	5	4	11	1	POST-DATE	POST DATE	0	2	0	0	1	8	9	1	0	0	0	0	3	41	0	HOUSEWIFE		0	8	140	140	2.9
6919	28	1			11	1	FETAL-DISTRESS	DISTRESS	0	2	0	0	1	7	8		0	2	2	2	6	40	1	FARMER	farmer	0	10.37	120	130	2.8
7019	26	1	3	2	11	1	MATERNAL-DISTRESS	DISTRESS	0	2	0	0	1	4	6	1	0	0	0	0	6	40	0	HOUSEWIFE		0	10.37	440	130	2.8
7119	45	1	7	6	11	1	TWIN-GESTATION	TWIN GESTATION	1	2	0	0	1	8	10	1	0	0	2	2	4	38	1	FARMER	farmer	0	8.8	300	130	2.8
7219	29	1	1	0	11	1	POST-DATE	POST DATE	0	2	0	0	1	8	9	0	0	0	0	0	11	42	1	TRADER	trader	4	10.4	1660	128	2.8
7319	19	1	1	0	11	1	FETAL-DISTRESS	DISTRESS	0	2	0	0	1	3	7	0	0	0	0	0	4	40	0	HOUSEWIFE		0	10.37	88	130	2.7
7419	21	1	1	0	11	1	FETAL-DISTRESS	DISTRESS	0	2	0	1	2	5	7	0	0	0	0	0	6	40	0	HOUSEWIFE		3	11.5	407	130	2.8
7519	25	1	3	2	11	1	2PREVIOUS-C/S	previous cs	0	2	0	0	1	0	0	0	0	0	2	2	6	40	1	FARMER	farmer	0	10.37	120	130	2.8
7619	19	1	1	0	12	1	POST-DATE	POST DATE	0	2	0	0	1	8	9	0	0	0	0	0	11	45	0	HOUSEWIFE		2	10.9	2381	130	3.5
7719	30	1	3	2	12	1	FETAL-DISTRESS	DISTRESS	0	2	0	0	1	5	7	0	0	0	2	2	3	40	0	HOUSEWIFE		0	9.6	1900	130	3.2
7819	21	1	2	1	12	1	DELAY-1ST-STAGE	DELAY LABOUR	0	2	0	0	1	8	9	1	0	0	0	0	12	38	1	TRADER	trader	2	9.9	1823	130	3.4
7919	24	1	1	0	12	1	CPD	CPD	0	2	0	0	1	8	9	0	0	0	0	0	7	40	1	TRADER	trader	3	8.7	1775	130	3
8019	28	1	1	0	12	1	CPD	CPD	0	2	0	0	1	5	7	0	0	0	2	2	6	36	0	HOUSEWIFE		0	7.7	250	135	2.2
8119	39	1	8	7	12	1	FETAL-DISTRESS	DISTRESS	1	2	0	0	1	8	10	0	0	0	2	2	1	40	0	HOUSEWIFE		0	9.5	173	100	4.6
8219	41	1	2	1	12	1	1PREVIOUS-C/S	previous cs	0	2	0	0	1	8	9	0	0	0	2	2	7	39	1	SEAMSTRESS	skilled worker	2	11	720	130	2.9
120	32	1	7	6	1	1	POST-DATE	POST DATE	1	2	0	0	1	8	9	1	0	0	0	0	10	42	1	FARMER	farmer	0	10.1	250	134	2.7
220	21	1	1	0	1	1	POOR-PROGNOSIS	DELAY LABOUR	0	2	0	0	1	8	9	0	0	0	0	0	9	40	0	HOUSEWIFE		0	10.4	3480	130	3.2
320	25	1	1	0	1	1	TWIN-GESTATION	TWIN GESTATION	0	2	0	0	1	8	9	0	0	0	2	2	5	40	1	FARMER	farmer	0	10.3	221	138	2.4
420	24	1	3	2	1	1	BOH	BOH	0	2	0	0	1	8	9	2	0	0	2	2	8	40	1	FARMER	farmer	0	12.9	650	130	3.1
520	18	1	1	0	1	1	MATERNAL-DISTRESS	DISTRESS	0	2	0	0	1	6	7	0	0	0	2	2	5	37	1	FARMER	farmer	0	10.37	300	133	2.7
620	30	1	1	0	1	1	CPD	CPD	0	2	0	0	1	8	9	0	0	2	2	2	6	37	1	FARMER	farmer	0	7.8	560	138	2.8
720	24	1	1	0	1	1	HAND-PRESENTATION	MALPRESENTATION	0	2	0	0	1	4	7	0	0	0	2	2	1	38	0	HOUSEWIFE		3	9	155	130	2.8
820	25	1	6	5	1	1	DELAY-1ST-STAGE	DELAY LABOUR	1	2	0	0	1	7	9	1	0	0	2	2	6	40	1	TRADER	trader	0	10.4	430	130	3.4
920	21	1	1	0	1	1	ECLAMPSIA	MEDICAL CONDITION	0	2	0	1	2	0	0	0	0	2	2	0	5	37	0	HOUSEWIFE		0	10.9	120	0	2.2
1020	27	1	3	2	1	1	FETAL-DISTRESS	DISTRESS	0	2	0	0	1	8	9	1	0	0	0	0	9	40	0	STUDENT		2	9.9	371	130	2.5
1120	21	0	1	0	2	1	ABROPSIO	APH	0	2	0	1	1	0	0	0	0	2	2	2	6	34	0	HOUSEWIFE		0	7.3	120	130	1.3
1220	45	1	9	8	2	1	DELAY-1ST-STAGE	DELAY LABOUR	1	2	0	0	1	9	10	0	0	0	0	0	4	38	0	HOUSEWIFE		0	12.5	168	133	2.8
1320	26	1	6	5	2	1	BOH	BOH	0	2	0	0	1	8	9	5	0	0	0	0	5	39	1	FARMER	farmer	2	14	82	130	3.4
1420	20	1	3	2	3	1	APH	APH	0	2	0	0	2	6	7	0	0	2	2	2	2	26	1	FARMER	farmer	1	8.4	69	130	2.5
1520	34	1	6	5	3	1	CORD-PROLAPSE	OTHERS	1	2	0	0	1	6	8	1	0	0	0	2	3	39	0	HOUSEWIFE		0	10.9	70	130	3
1620	41	1	5	4	3	1	3PREVIOUS-C/S	previous cs	1	2	0	0	1	8	9	2	0	0	2	2	6	40	1	TRADER	trader	0	9.9	30	130	2.8
1720	28	1	5	4	3	1	1PREVIOUS-C/S	previous cs	0	2	0	0	1	8	9	1	0	0	0	0	7	41	1	TRADER	trader	0	10.1	165	130	4.5
1820	31	1	3	2	4	1	APH	APH	0	2	0	0	1	8	9	0	0	2	2	2	5	40	1	TRADER	trader	3	8.7	83	130	2.9
1920	38	1	7	6	4	1	HAND-PRESENTATION	MALPRESENTATION	0	2	0	0	1	7	8	0	0	0	0	0	4	40	0	HOUSEWIFE		0	9.5	30	130	3.1
2020	46	1	9	8	4	1	DELAY-1ST-STAGE	DELAY LABOUR	1	2	0	0	1	7	8	0	0	0	0	0	4	39	1	FARMER	farmer	0	10.37	120	130	2.7
2120	22	1	4	3	4	1	TRANSVERESE-LIE	MALPRESENTATION	0	2	0	0	1	7	8	2	0	0	0	0	6	40	1	FARMER	farmer	0	10.37	456	140	3.4
2220	37	1	5	4	4	1	TRANSVERESE-LIE	MALPRESENTATION	0	2	0	0	1	7	8	1	0	0	0	0	6	36	1	TRADER	trader	0	12	300	130	3.1
2320	32	1	6	5	4	1	MATERNAL-DISTRESS	DISTRESS	0	2	0	0	1	8	9	0	0	0	0	0	3	36	0	STUDENT		2	10.37	200	130	3.1
2420	18	1	1	0	4	1	APH	APH	0	2	0	1	1	0	0	0	0	0	2	2	3	36	0	STUDENT		3	10.37	120	130	1.8
2520	32	1	10	6	4	1	APH	APH	1	2	0	0	1	5	6	2	4	0	2	2	7	33	0	HOUSEWIFE		0	10.37	30	130	2.8
2620	21	1	2	1	4	1	DELAY-2ND-STAGE	DELAY LABOUR	0	2	0	0	1	7	8	0	0	0	0	0	13	40	0	HOUSEWIFE		3	14	611	130	2.9
2720	30	0	1	0	4	1	DELAY-1ST-STAGE	DELAY LABOUR	0	2	0	0	1	8	9	0	0	0	2	2	2	37	1	FARMER	farmer	0	11.7	1472	130	2.7
2820	40	1	3	2	5	1	APH	APH	0	2	0	1	2	0	0	0	0	1	1	2	6	36	0	HOUSEWIFE		0	6.1	100	130	2
2920	15	1	1	0	5	1	CPD	CPD	0	2	0	0	1	8	9	0	0	0	0	0	6	39	0	STUDENT		2	10.2	2730	138	2.2
3020	29	1	5	4	5	1	FETAL-DISTRESS	DISTRESS	0	2	0	0	1	8	9	0	0	0	2	2	8	40	1	SEAMSTRESS	skilled worker	0	10.6	55	130	2.6
3120	30	1	4	3	5	1	DELAY-1ST-STAGE	DELAY LABOUR	0	2	0	0	1	8	9	0	0	0	2	2	7	40	0	HOUSEWIFE		0	13.5	1980	138	2.4
3220	34	1	4	3	5	1	3PREVIOUS-C/S	previous cs	1	2	0	0	1	8	9	0	0	0	2	2	6	32	1	FARMER	farmer	0	11	40	134	1.8
3320	35	1	5	4	5	1	FACE-PRESENTATION	MALPRESENTATION	0	2	0	0	1	9	10	0	0	0	2	2	6	40	0	HOUSEWIFE		0	10.2	40	138	2.8
3420	46	1	7	6	5	1	FETAL-DISTRESS	DISTRESS	1	2	0	0	1	7	9	0	0	0	2	2	4	43	0	HOUSEWIFE		0	10.8	232	130	3.7
3520	20	1	1	0	5	1	CPD	CPD	0	2	0	0	1	8	9	0	0	0	2	2	5	40	0	HOUSEWIFE		0	10	360	132	1.4
3620	30	1	3	2	5	1	BIG-BABY	CPD	0	2	0	0	1	7	9	0	0	0	2	2	5	40	1	TRADER	trader	3	10.37	480	138	3.1
3720	26	1	4	3	5	1	HAND-PRESENTATION	MALPRESENTATION	0	2	0	0	1	7	8	0	0	2	2	2	6	30	0	HOUSEWIFE		0	10.37	720	130	3.5
3820	35	1	8	7	6	1	POST-DATE	POST DATE	1	2	0	0	1	8	9	0	0	0	0	0	9	39	0	HOUSEWIFE		0	10.37	3057	130	3.5
3920	30	1	3	2	6	1	BOH	BOH	0	2	0	0	1	8	9	2	0	0	0	0	6	40	0	HOUSEWIFE		0	11	50	142	3.8
4020	21	1	1	0	6	1	CPD	CPD	0	2	0	0	1	8	9	0	0	0	2	2	5	39	0	HOUSEWIFE		0	9.4	720	130	2.8
4120	18	1	1	0	6	1	CPD	CPD	0	2	0	0	1	2	3	0	0	0	2	2	4	38	1	FARMER	farmer	0	10.8	80	130	2.6
4220	33	1	6	5	7	1	POST-DATE	POST DATE	0	2	0	0	1	4	7	0	0	0	0	0	8	42	1	FARMER	farmer	0	11.3	100	130	2.1
4320	30	1	4	3	7	1	3PREVIOUS-C/S	previous cs	1	2	0	0	1	5	6	2	0	0	2	2	3	40	1	FARMER	farmer	0	12.9	2940	145	2.7
4420	32	1	6	5	7	1	POST-DATE	POST DATE	1	2	0	0	1	8	9	0	0	0	1	0	6	40	1	FARMER	farmer	0	10.9	250	130	3.7
4520	34	1	7	6	7	1	POLYHYDROMINUS	OTHERS	1	2	0	0	1	8	9	0	0	0	0	0	6	40	0	HOUSEWIFE		0	9.4	120	130	2.8
4620	28	1	2	0	7	1	DELAY-1ST-STAGE	DELAY LABOUR	0	3	0	0	1	7	9	0	1	0	0	0	12	40	1	TRADER	trader	3	10.4	433	140	3.3
4720	32	1	7	6	7	1	CPD	CPD	0	3	0	0	1	2	5	3	0	0	2	2	7	40	1	FARMER	farmer	0	11	120	140	2.9
4820	40	1	8	7	7	1	CPD	CPD	0	3	0	1	1	0	0	0	0	0	2	2	3	40	1	FARMER	farmer	0	11.8	95	130	2.6
4920	20	1	1	0	7	1	PRE-ECLAMPSIA	MEDICAL CONDITION	0	3	0	0	1	8	9	0	0	0	1	2	7	37	1	TRADER	trader	3	14.4	525	130	2.9
5020	30	1	1	0	7	1	CPD	CPD	0	3	0	0	1	7	9	0	0	0	0	2	7	40	1	FARMER	farmer	0	12.2	560	136	3
5120	22	1	4	1	8	1	DELAY-1ST-STAGE	DELAY LABOUR	0	3	0	0	1	8	9	0	2	0	2	2	9	40	1	HAIRDRESSER	skilled worker	0	10	1285	140	3.3
5220	23	1	1	0	8	1	FETAL-DISTRESS	DISTRESS	0	3	0	0	2	6	7	0	0	0	2	2	9	38	1	HAIRDRESSER	skilled worker	1	11.1	720	138	2.5
5320	28	1	2	1	8	1	BIG-BABY	CPD	0	2	0	0	1	8	9	0	0	0	2	2	7	39	1	HAIRDRESSER	skilled worker	0	9.9	948	130	2.9
5420	18	1	1	0	8	1	SHORT-STATURE	CPD	0	2	0	0	1	8	9	0	0	0	2	2	3	36	1	FARMER	farmer	0	9.9	1530	132	2.7
5520	20	1	2	1	8	1	1PREVIOUS-C/S	previous cs	0	3	0	0	1	8	9	0	0	2	2	2	10	40	0	HOUSEWIFE		3	11.5	50	130	2.9
5620	28	1	2	1	8	1	1PREVIOUS-C/S	previous cs	0	3	0	0	1	8	9	0	0	0	0	0	9	36	1	SEAMSTRESS	skilled worker	2	12.1	1975	132	3
5720	22	1	3	2	8	1	APH	APH	0	2	0	0	1	7	9	2	0	0	0	0	6	38	1	SEAMSTRESS	skilled worker	0	6.5	210	130	2.2
5820	28	1	2	1	8	1	DELAY-1ST-STAGE	DELAY LABOUR	0	2	0	0	1	8	9	1	0	0	0	0	11	41	1	TRADER	trader	3	8.8	1260	130	2.5
5920	26	1	3	0	8	1	CPD	CPD	0	2	0	0	1	8	9	0	2	0	0	0	9	39	0	STUDENT		3	7.5	360	136	3.1
6020	23	1	6	5	8	2	POST-DATE	POST DATE	1	3	0	0	1	8	9	0	0	0	0	0	5	40	1	FARMER	farmer	0	8.8	245	130	2.7
6120	30	1	4	3	9	1	CORD-PROLAPSE	OTHERS	0	2	0	0	1	2	7	0	0	2	2	2	2	36	1	FARMER	farmer	2	12.7	30	136	2.5
6220	30	1	4	3	9	1	3PREVIOUS-C/S	previous cs	0	3	0	0	1	8	9	0	0	0	2	0	4	38	1	TRADER	trader	3	10.8	1260	130	2.7
6320	20	1	3	1	9	1	TWIN-GESTATION	TWIN GESTATION	0	3	0	1	1	1	0	0	1	0	0	2	2	38	1	FARMER	farmer	0	9.8	34	135	2.1
6420	19	1	1	0	9	1	CPD	CPD	0	3	0	0	1	6	8	0	0	0	0	0	4	36	1	FARMER	farmer	0	9.1	420	130	2.3
6520	19	1	1	0	9	2	POST-DATE	POST DATE	0	3	0	0	1	7	9	0	0	0	2	2	12	41	0	HOUSEWIFE		2	11.6	1185	134	3.3
6620	27	1	2	0	9	1	CPD	CPD	0	2	0	0	1	7	8	0	1	0	2	2	3	36	1	FARMER	farmer	3	10.37	1651	128	2.8
6720	23	1	3	1	9	1	BOH	BOH	0	2	0	0	1	8	9	1	1	0	0	0	7	40	1	SEAMSTRESS	skilled worker	0	11.3	336	146	3.3
6820	26	1	2	1	9	1	CPD	CPD	0	2	0	0	1	8	9	1	0	0	0	2	8	39	1	FARMER	farmer	0	11.7	630	130	3.4
6920	23	1	2	1	9	1	DELAY-1ST-STAGE	DELAY LABOUR	0	2	0	0	1	8	9	0	0	0	0	2	6	38	1	SEAMSTRESS	skilled worker	0	10.5	417	130	2.6
7020	32	1	4	3	9	1	APH	APH	0	2	0	1	1	0	0	0	0	0	0	0	3	38	1	BAKER	trader	2	6	120	130	2.8
7120	20	1	1	0	9	1	DELAY-1ST-STAGE	DELAY LABOUR	0	2	0	0	1	3	7	0	0	0	2	2	8	40	1	FARMER	farmer	0	10.1	207	132	2.5
7220	25	1	2	1	9	1	CPD	CPD	0	2	0	0	1	7	8	0	0	0	2	2	6	40	0	HOUSEWIFE		0	9.2	63	136	2
7320	17	1	1	0	9	1	FACE-PRESENTATION	MALPRESENTATION	0	2	0	0	1	5	8	0	0	0	0	0	5	38	1	FARMER	farmer	3	10.7	1429	136	2.6
7420	34	1	6	5	9	1	APH	APH	0	2	0	0	1	7	8	2	0	0	0	0	6	41	1	TRADER	trader	2	9.6	690	130	2.4
7520	22	1	1	0	9	1	CPD	CPD	0	2	0	0	2	8	9	0	0	0	2	2	6	40	1	FARMER	farmer	0	9.9	600	130	3
7620	35	1	8	7	9	1	CPD	CPD	0	2	0	0	2	5	6	3	0	0	0	0	8	40	0	HOUSEWIFE		0	12.7	110	130	2.8
7720	33	0	4	3	9	1	CPD	CPD	0	2	0	0	2	5	6	0	0	2	2	2	6	38	0	HOUSEWIFE		0	11.5	73	132	2.7
7820	35	1	5	4	9	1	RAPTURED-UTERUS	APH	0	2	0	0	2	7	8	1	0	0	0	0	7	39	1	TRADER	trader	0	12.3	600	130	2.7
7920	42	1	7	6	10	1	CPD	CPD	0	3	0	0	1	7	8	1	0	0	0	0	6	39	1	FARMER	farmer	0	10.4	90	128	2.6
8020	25	1	2	1	10	1	1PREVIOUS-C/S	previous cs	0	3	0	0	1	7	9	0	0	0	0	0	6	36	0	HOUSEWIFE		0	11.4	120	130	2.5
8120	36	1	6	4	10	1	CPD	CPD	0	3	0	0	1	8	9	0	1	0	2	0	5	34	1	FARMER	farmer	0	9	1584	140	2.9
8220	40	1	2	1	10	1	1PREVIOUS-C/S	previous cs	0	3	0	0	1	7	9	0	0	0	0	2	7	41	1	FARMER	farmer	0	15.2	420	130	3.3
8320	18	1	1	0	10	1	CPD	CPD	0	3	0	0	1	7	8	0	0	0	0	2	4	41	1	FARMER	farmer	0	11.6	850	130	3.4
8420	18	1	1	0	10	1	CPD	CPD	0	3	0	0	1	6	8	0	0	0	2	2	4	36	0	HOUSEWIFE		2	11.1	210	137	2.3
8520	16	1	1	0	10	1	OLIGOHYDROMINUS	OTHERS	0	3	0	0	1	8	9	0	0	0	2	2	3	40	0	STUDENT		3	11.6	65	147	3
8620	30	1	4	3	10	1	DELAY-1ST-STAGE	DELAY LABOUR	1	3	0	1	1	0	0	2	0	0	0	0	6	39	1	FARMER	farmer	0	11.2	209	130	3.5
8720	31	1	5	4	10	1	CPD	CPD	0	2	0	0	1	6	8	1	0	0	0	0	4	40	1	FARMER	farmer	0	7.5	130	0	3
8820	22	1	2	1	10	1	TRANSVERESE-LIE	MALPRESENTATION	0	3	0	0	1	7	8	0	0	0	2	2	4	40	1	FARMER	farmer	0	11.8	78	129	1.9
8920	38	1	9	6	10	1	MULTIPAROUS	MULTIPARIOUS	1	3	0	0	1	7	8	0	2	0	0	0	3	40	1	TRADER	trader	0	10.37	300	130	3
9020	38	1	1	0	10	1	DELAY-2ND-STAGE	DELAY LABOUR	0	3	0	0	1	6	7	0	0	0	2	2	6	38	1	FARMER	farmer	0	10.37	83	130	2.1
9120	29	1	3	2	10	1	CERVICAL-PROLAPSE	OTHERS	0	3	0	0	1	8	9	0	0	0	0	2	9	40	1	TRADER	trader	2	11.5	932	130	3.3
9220	36	1	5	4	10	1	BIG-BABY	CPD	0	3	0	0	1	7	9	0	0	0	0	0	6	41	1	TRADER	trader	0	10.2	50	130	4.4
9320	20	1	2	1	10	1	1PREVIOUS-C/S	previous cs	0	3	0	0	1	7	8	0	0	0	0	0	8	41	0	HOUSEWIFE		0	10.37	50	130	3.4
9420	23	1	2	1	10	1	1PREVIOUS-C/S	previous cs	0	3	0	0	1	8	9	0	0	0	0	0	8	38	0	STUDENT		4	7	1790	130	3.2
9520	24	1	3	2	10	1	1PREVIOUS-C/S	previous cs	0	3	0	0	1	8	9	0	0	0	0	0	9	40	1	FARMER	farmer	0	10.5	810	144	3
9620	37	1	4	3	10	1	1PREVIOUS-C/S	previous cs	0	3	0	0	1	7	8	1	0	0	0	0	8	41	0	HOUSEWIFE		3	11	35	161	3.4
9720	22	1	3	2	10	1	RAPTURED-UTERUS	APH	0	3	0	1	1	0	0	1	0	0	0	0	4	38	1	FARMER	farmer	0	9.3	120	170	3.1
9820	43	1	6	5	11	1	APH	APH	0	2	0	1	2	0	0	0	0	0	2	2	1	33	1	FARMER	farmer	0	9.7	262	0	1.8
9920	26	1	3	2	11	1	POST-DATE	POST DATE	0	2	0	0	1	8	9	1	0	0	0	0	4	40	1	FARMER	farmer	1	12.5	1300	138	3.5
10020	37	1	8	7	12	1	CPD	CPD	0	3	1	0	1	8	9	0	0	2	2	2	6	41	1	FARMER	farmer	0	10.7	840	132	3
10120	23	1	2	1	12	1	DELAY-2ND-STAGE	DELAY LABOUR	0	3	0	0	1	8	9	0	0	0	0	0	8	38	1	TRADER	trader	1	9.5	395	145	3.2
10220	26	1	4	3	12	1	DELAY-2ND-STAGE	DELAY LABOUR	0	3	0	0	1	5	6	0	0	0	2	0	7	39	1	HAIRDRESSER	skilled worker	0	9.8	80	140	3.3
10320	32	1	6	5	12	1	PLACENTA-PREVIA	APH	0	3	0	0	1	7	8	0	0	0	0	0	3	37	0	HOUSEWIFE		0	9.4	62	155	3
10420	37	1	6	5	12	1	MULTIPAROUS	MULTIPARIOUS	1	3	0	0	1	8	9	2	0	0	0	0	12	42	1	HAIRDRESSER	skilled worker	0	12.7	147	136	3.2
121	22	1	4	3	1	1	TWIN-GESTATION	TWIN GESTATION	0	2	0	0	1	7	8	0	0	2	2	2	6	40	1	FARMER	farmer	0	11.4	170	162	1.8
221	37	1	7	5	1	1	MULTIPAROUS	MULTIPARIOUS	1	3	0	0	1	8	9	0	1	0	0	0	6	40	1	SEAMSTRESS	skilled worker	0	12.4	140	159	2.4
321	27	1	3	2	1	1	2PREVIOUS-C/S	previous cs	1	3	0	1	1	0	0	0	0	0	2	2	3	26	1	HAIRDRESSER	skilled worker	0	11.9	195	155	2.8
421	35	1	5	4	1	1	2PREVIOUS-C/S	previous cs	1	3	0	0	1	7	8	0	0	0	0	0	3	40	1	FARMER	farmer	0	10.37	19	140	2.1
521	25	1	2	1	1	2	OLIGOHYDROMINUS	OTHERS	0	3	0	0	1	8	9	0	0	0	2	2	8	41	0	HOUSEWIFE		3	10.6	1687	164	2.8
621	40	1	8	7	1	1	MULTIPAROUS	MULTIPARIOUS	1	3	0	0	1	8	9	1	0	0	0	0	6	42	1	FARMER	farmer	0	13.5	2203	143	3.2
721	41	1	6	4	1	1	1PREVIOUS-C/S	previous cs	1	3	0	0	1	8	9	1	1	0	2	0	6	39	1	FARMER	farmer	0	10.37	137	140	3.3
821	41	1	8	7	1	1	MULTIPAROUS	MULTIPARIOUS	1	3	0	0	1	8	9	0	0	0	0	0	6	39	0	HOUSEWIFE		0	10.4	208	136	2.9
921	40	1	7	6	2	2	PRE-ECLAMPSIA	MEDICAL CONDITION	1	2	0	0	1	8	9	0	0	0	0	0	5	37	1	TRADER	trader	1	12.2	4150	124	2.1
1021	22	1	3	2	2	1	2PREVIOUS-C/S	previous cs	0	2	0	0	1	8	9	1	0	0	0	0	8	42	0	HOUSEWIFE		0	12.2	1084	130	3.6
1121	26	1	4	3	2	1	TWIN-GESTATION	TWIN GESTATION	0	3	0	0	1	8	9	0	0	0	0	0	6	40	1	TRADER	trader	1	10.37	2075	130	2.5
1221	16	1	1	0	2	1	OLIGOHYDROMINUS		0	3	0	0	1	8	9	0	0	0	0	0	5	38	0	HOUSEWIFE		0	6.5	160	148	2.8
1321	23	1	2	1	2	1	1PREVIOUS-C/S	previous cs	0	3	0	1	1	0	0	0	0	2	2	2	6	39	1	FARMER	farmer	0	13.1	125	130	3
1421	31	1	4	3	3	1	1PREVIOUS-C/S	previous cs	1	3	0	0	1	4	6	0	0	0	0	0	4	39	0	HOUSEWIFE		0	10.37	250	120	2.7
1521	18	1	1	0	3	1	GENETAL WATT	MEDICAL CONDITION	0	3	0	0	1	7	9	0	0	0	0	0	6	36	0	STUDENT		3	13.8	70	133	2.7
1621	29	1	6	5	3	1	1PREVIOUS-C/S	previous cs	0	3	0	0	2	8	9	0	0	0	1	0	7	38	0	HOUSEWIFE		0	10.7	50	130	2.4
1721	33	1	4	3	3	1	1PREVIOUS-C/S	previous cs	0	3	0	0	2	7	9	0	0	0	0	0	6	41	1	FARMER	farmer	0	10.5	332	130	3.2
1821	20	1	4	3	3	1	1PREVIOUS-C/S	previous cs	0	3	0	0	2	6	8	0	0	0	0	0	3	39	1	FARMER	farmer	1	12	378	130	3.5
1921	24	1	2	1	3	1	CERVICAL-PROLAPSE		0	3	0	0	1	7	9	0	0	0	2	2	5	40	1	SEAMSTRESS	skilled worker	0	10.37	1081	130	3.2
2021	27	1	5	4	3	1	SHOULDER-DYSTOCIA	MALPRESENTATION	0	2	0	0	1	4	6	3	0	0	0	0	5	38	1	TRADER	trader	1	12	205	144	2.9
2121	32	1	2	1	3	1	1PREVIOUS-C/S	previous cs	0	2	0	0	1	7	7	0	0	0	2	0	6	39	1	FARMER	farmer	0	13.6	418	144	2.5
2221	21	1	1	0	3	1	CPD	CPD	0	2	0	0	1	8	9	0	0	0	2	0	4	36	1	FARMER	farmer	2	15	1383	148	2.5
2321	26	1	2	1	3	1	BIG-BABY	CPD	0	2	0	0	1	8	9	0	0	0	2	0	5	39	1	FARMER	farmer	0	10	300	143	2.3
2421	26	1	4	3	3	1	BREECH	MALPRESENTATION	0	2	0	0	1	7	9	0	0	2	2	2	7	37	1	FARMER	farmer	0	12.5	1395	144	2.7
2521	32	1	5	4	3	1	BREECH	MALPRESENTATION	0	2	0	0	1	7	8	0	0	2	2	2	8	37	1	HAIRDRESSER	skilled worker	0	9.3	665	130	2.8
2621	35	1	10	9	3	1	MULTIPAROUS	MULTIPARIOUS	1	3	0	0	1	7	9	2	0	0	2	0	8	39	1	FARMER	farmer	0	14.2	1190	130	2.3
2721	23	1	4	0	3	1	POOR-PROGNOSIS	DELAY LABOUR	0	3	0	0	1	7	9	0	3	0	0	0	8	41	1	HAIRDRESSER	skilled worker	2	11.8	345	132	3.8
2821	22	1	1	0	3	1	BREECH	MALPRESENTATION	0	3	0	0	1	7	8	0	0	0	0	0	6	38	1	SEAMSTRESS	skilled worker	1	11	112	149	2.7
2921	18	1	1	0	3	1	CPD	CPD	0	3	0	0	1	7	8	0	0	0	2	2	6	38	1	FARMER	farmer	0	11.4	125	130	2.3
3021	24	1	1	0	3	1	POST-DATE	POST DATE	0	3	0	0	1	7	9	0	0	0	2	0	3	40	0	HOUSEWIFE		0	10	220	130	3.5
3121	27	0	1	0	4	1	DELAY-1ST-STAGE	DELAY LABOUR	0	3	0	0	1	6	8	0	0	0	0	0	6	37	0	HOUSEWIFE		1	8.8	120	131	2.7
3221	26	1	2	0	4	1	DELAY-1ST-STAGE	DELAY LABOUR	0	3	0	0	1	7	8	0	1	0	0	0	6	40	1	TRADER	trader	3	10.5	1149	146	3.6
3321	29	1	4	3	4	1	TWIN-GESTATION	TWIN GESTATION	0	2	0	0	1	7	8	0	0	0	0	0	4	35	1	TRADER	trader	2	10.37	170	135	1.9
3421	36	1	7	5	4	1	APH	APH	1	2	0	0	1	8	9	1	1	0	0	0	7	40	1	TRADER	trader	0	10.37	136	130	3.7
3621	37	1	5	4	4	1	POST-DATE	POST DATE	0	2	0	0	1	8	9	1	0	0	0	0	6	44	1	TRADER	trader	0	12.2	1263	148	3.1
3721	20	1	2	1	4	1	DELAY-1ST-STAGE	DELAY LABOUR	0	2	0	0	1	8	9	0	0	0	0	0	3	40	1	FARMER	farmer	0	10.5	325	144	2.3
3821	25	1	1	0	4	1	CPD	CPD	0	2	0	0	1	8	9	0	0	0	0	0	3	42	0	STUDENT		3	11.8	142	130	2.4
3921	25	1	2	0	4	1	DELAY-1ST-STAGE	DELAY LABOUR	0	3	0	0	1	7	8	0	1	0	0	0	9	39	1	TRADER	trader	3	11.4	170	148	2.3
4021	23	1	5	4	6	1	1PREVIOUS-C/S	previous cs	0	3	0	0	1	8	9	1	0	0	0	1	4	42	1	SEAMSTRESS	skilled worker	2	7.2	120	130	2.5
4121	34	1	8	7	6	1	RAPTURED-UTERUS	APH	0	3	0	1	1	0	0	3	0	0	0	0	6	38	1	FARMER	farmer	0	10.1	83	0	3.1
4221	26	1	9	8	6	1	1PREVIOUS-C/S	previous cs	0	3	0	0	1	7	8	5	0	1	2	2	6	36	1	FARMER	farmer	0	9.4	1190	143	2
4321	17	1	1	0	6	1	DELAY-1ST-STAGE	DELAY LABOUR	0	3	0	0	1	6	7	0	0	0	2	0	6	41	0	HOUSEWIFE		2	10.37	1836	148	3.4
4521	37	1	4	3	6	1	DELAY-1ST-STAGE	DELAY LABOUR	0	3	0	1	1	0	0	0	0	2	2	2	6	39	1	FARMER	farmer	0	10.37	607	0	2.3
4621	27	1	2	1	6	1	1PREVIOUS-C/S	previous cs	0	3	0	0	1	8	9	0	0	0	0	0	7	38	1	HAIRDRESSER	skilled worker	2	13.1	636	140	3.1
9221	34	1	2	0	6	2	uterine fibroid	MEDICAL CONDITION	0	2	0	0	1	8	9	0	1	0	0	0	7	36	0	HOUSEWIFE		4	12.7	2760	172	2.2
4721	21	1	1	0	6	1	CPD	CPD	0	2	0	0	1	7	8	0	0	0	1	0	4	38	1	SEAMSTRESS	skilled worker	0	13.8	24	134	2.7
4821	22	1	1	0	7	1	CPD	CPD	0	2	0	1	1	0	0	0	0	0	2	0	9	37	0	HOUSEWIFE		3	11.2	70	130	3.1
4921	30	1	3	2	7	1	2PREVIOUS-C/S	previous cs	0	2	0	0	1	8	9	0	0	0	0	0	7	36	1	FARMER	farmer	0	11.4	120	140	2.8
5021	35	1	8	7	7	1	CPD	CPD	1	2	0	0	1	7	8	1	0	0	1	0	6	40	1	TRADER	trader	0	10.5	120	134	3.5
9321	32	1	6	5	7	1	APH	APH	1	2	0	1	1	0	0	0	0	0	2	0	3	40	1	FARMER	farmer	0	6.2	341	0	2.7
5121	40	1	8	7	7	1	CPD	CPD	1	2	0	0	1	7	8	2	0	0	2	0	4	38	1	FARMER	farmer	0	8.6	636	120	3.1
5221	33	1	6	5	8	1	DELAY-1ST-STAGE	DELAY LABOUR	0	2	0	0	1	8	9	1	0	0	0	0	6	37	1	TRADER	trader	1	10.9	1680	138	2.4
5321	25	1	2	1	8	1	CPD	CPD	0	3	0	0	1	8	9	0	0	0	0	0	12	43	1	SEAMSTRESS	skilled worker	2	9.8	505	133	3.5
5421	23	1	2	1	8	1	1PREVIOUS-C/S	previous cs	0	3	0	0	1	8	8	0	0	2	0	0	7	37	1	FARMER	farmer	3	10.9	925	142	2.9
5521	18	1	1	0	8	1	DELAY-1ST-STAGE	DELAY LABOUR	0	3	0	0	1	7	8	0	0	0	2	2	13	44	1	FARMER	farmer	1	9.7	222	130	3.7
5621	25	1	1	0	8	1	PRE-ECLAMPSIA	MEDICAL CONDITION	0	3	0	0	1	8	9	0	0	0	0	0	6	38	1	CIVIL SERVANT	civil servant	4	13.3	1390	148	3.5
5721	20	1	1	0	8	1	POST-DATE	POST DATE	0	3	0	0	1	8	9	0	0	0	0	0	8	40	0	STUDENT		3	9	1570	132	3.6
5821	22	1	3	2	8	1	BOH	BOH	0	3	0	0	1	7	9	2	0	0	2	2	5	39	1	FARMER	farmer	0	8.9	1130	130	3.2
5921	36	0	7	6	8	1	PLACENTA-PREVIA	APH	0	3	0	0	1	7	9	0	0	2	2	0	1	36	1	FARMER	farmer	0	8.4	219	130	2.2
6021	21	1	2	1	8	1	DELAY-1ST-STAGE	DELAY LABOUR	0	2	0	0	1	8	9	0	0	0	2	2	6	37	0	HOUSEWIFE		2	8.5	30	147	2.6
6121	26	1	1	0	8	1	PRE-ECLAMPSIA	MEDICAL CONDITION	0	3	0	0	1	9	8	0	0	0	0	0	6	36	1	CIVIL SERVANT	civil servant	4	10	1175	130	2.9
6221	31	1	4	3	8	1	FETAL-DISTRESS	DISTRESS	0	3	0	0	1	7	8	1	0	2	2	2	5	38	0	HOUSEWIFE		0	11.7	180	130	3.5
6321	16	1	1	0	8	1	PRE-ECLAMPSIA	MEDICAL CONDITION	0	2	0	0	1	8	9	0	0	0	2	0	6	37	1	FARMER	farmer	0	10.3	2059	134	2.5
6421	41	1	5	4	8	1	DELAY-1ST-STAGE	DELAY LABOUR	0	3	0	0	1	8	8	0	0	0	0	0	8	36	1	FARMER	farmer	0	11.1	1295	124	2.9
6521	18	1	1	0	9	1	CPD	CPD	0	2	0	0	1	7	9	0	0	2	2	2	8	39	0	HOUSEWIFE		0	9.5	159	130	2.7
6721	29	1	2	1	9	1	1PREVIOUS-C/S	previous cs	0	3	0	0	1	8	9	0	0	0	0	0	10	38	1	CIVIL SERVANT	civil servant	4	12	363	130	2.8
6821	19	1	1	0	9	1	FETAL-DISTRESS	DISTRESS	0	3	0	0	1	7	9	0	0	0	0	0	6	41	1	FARMER	farmer	2	8.2	1337	130	2.5
6921	27	1	2	1	9	1	DELAY-1ST-STAGE	DELAY LABOUR	0	3	0	0	1	7	9	0	0	0	0	0	6	38	1	SEAMSTRESS	skilled worker	3	12.5	1194	141	2.5
7021	21	1	1	0	9	1	CPD	CPD	0	3	0	0	2	5	8	0	0	0	0	0	7	39	1	FARMER	farmer	0	10.2	60	130	2.7
7121	38	1	9	8	9	1	POOR-PROGNOSIS	DELAY LABOUR	1	3	0	0	1	8	9	0	0	0	0	0	3	39	1	FARMER	farmer	0	12.3	324	122	3.4
7221	28	1	1	0	9	1	DELAY-2ND-STAGE	DELAY LABOUR	0	3	0	0	1	7	8	0	0	0	0	0	10	37	1	FARMER	farmer	0	12.2	398	132	2.6
7321	46	1	6	5	9	1	MULTIPAROUS	MULTIPARIOUS	0	3	0	0	1	8	9	0	0	0	2	0	8	42	0	HOUSEWIFE		0	10.2	271	148	3.2
7421	34	1	3	2	10	1	POOR-PROGNOSIS	DELAY LABOUR	0	3	0	0	1	5	8	0	0	0	0	0	4	42	0	HOUSEWIFE		3	10.4	1570	130	3.5
7521	30	1	4	3	10	1	CPD	CPD	0	2	0	1	1	0	0	1	0	0	0	0	7	40	1	FARMER	farmer	0	10.3	30	130	3.4
7621	20	1	1	0	10	1	CPD	CPD	0	2	0	0	1	7	8	0	0	2	0	0	6	38	1	FARMER	farmer	0	11.4	157	131	2.4
7721	21	1	3	2	10	1	BOH	BOH	0	3	0	0	1	1	3	2	0	0	0	0	7	37	1	FARMER	farmer	0	10	140	130	2.4
7821	37	1	7	5	10	1	2PREVIOUS-C/S	previous cs	0	3	0	0	1	8	9	3	1	0	2	0	6	37	1	FARMER	farmer	0	13.3	0	140	2.7
7921	24	1	1	0	10	1	POST DATE	POST DATE	0	3	0	0	1	8	9	0	0	0	0	0	9	42	0	STUDENT		4	10.5	1440	130	3.6
8021	27	1	3	1	10	1	PRE-ECLAMPSIA	MEDICAL CONDITION	0	3	0	0	1	6	8	0	1	0	0	0	5	34	1	FARMER	farmer	3	7	1239	130	2
8121	26	1	4	3	10	1	BREECH	MALPRESENTATION	0	3	0	0	1	8	9	1	0	2	2	2	7	40	0	HOUSEWIFE		0	9.3	200	130	3.5
8221	34	1	8	7	10	1	1PREVIOUS-C/S	previous cs	0	3	0	0	1	8	9	0	0	0	0	0	8	41	1	TRADER	trader	0	10.37	250	146	3.7
8321	17	1	3	0	10	1	DELAY-1ST-STAGE	DELAY LABOUR	0	3	0	0	1	8	9	0	2	0	2	0	4	42	1	FARMER	farmer	2	9.3	180	134	3
8421	17	1	2	1	10	1	1PREVIOUS-C/S	previous cs	0	3	0	0	1	7	8	1	0	0	2	0	6	36	1	FARMER	farmer	3	9.7	540	130	2.5
8521	35	1	3	2	11	1	2PREVIOUS-C/S	previous cs	0	3	0	0	1	7	9	0	0	0	0	0	7	41	1	HAIRDRESSER	skilled worker	0	7.7	7200	130	4
8621	33	1	6	5	11	1	CPD	CPD	0	3	0	0	1	1	1	2	0	0	2	2	6	40	0	HOUSEWIFE		0	9.7	180	269	2.5
8721	27	1	3	2	11	1	2PREVIOUS-C/S	previous cs	1	3	0	0	1	7	9	0	0	0	0	0	3	40	0	HOUSEWIFE		0	9	100	130	3
8821	24	1	3	2	11	1	1PREVIOUS-C/S	previous cs	0	3	0	0	1	6	8	1	0	1	2	2	5	42	1	TRADER	trader	3	9.5	160	130	3.4
8921	28	1	3	2	12	1	1PREVIOUS-C/S	previous cs	0	3	0	0	1	8	9	0	0	0	0	0	14	42	1	FARMER	farmer	0	10.6	242	139	4
9021	39	1	5	4	12	1	1PREVIOUS-C/S	previous cs	0	3	0	0	1	8	9	0	0	0	0	0	9	41	1	FARMER	farmer	2	9.9	157	129	3
9121	22	1	2	1	12	1	BREECH	MALPRESENTATION	0	3	0	1	1	0	0	0	0	0	0	0	7	37	1	HAIRDRESSER	skilled worker	0	13	120	0	3
